# Supplementary material for: The extent of algorithm aversion in decision-making situations with varying gravity
Source: PLoS One. 2023 Feb 21;18(2):e0278751. doi: 10.1371/journal.pone.0278751 (PMC9942970; doi:10.1371/journal.pone.0278751)
Supplement: S1 Data — (XLSX) [file pone.0278751.s003.xlsx]

## Sheet: Overview
Subject	Session	Treatment	Sex	Age	Faculty	Mother Tongue	Previous experiments	Semester	Gravity	Decision	Payment
1	1	B3 - Weather forecasts	F	23	Vehicle Technology	German	1	7	7	Algorithm	6
2	1	B3 - Weather forecasts	M	21	Business	German	0	3	2	Algorithm	6
3	1	B3 - Weather forecasts	F	26	Business	German	2	1	1	Algorithm	6
4	2	B3 - Weather forecasts	M	29	Vehicle Technology	Other	3	6	7	Human Expert	6
5	2	B3 - Weather forecasts	M	28	Business	German	2	10	8	Algorithm	6
6	3	B3 - Weather forecasts	M	27	Vehicle Technology	German	2	12	5	Human Expert	2
7	3	B3 - Weather forecasts	M	20	Vehicle Technology	German	0	7	6	Algorithm	6
8	3	B3 - Weather forecasts	M	26	Vehicle Technology	Other	0	8	8	Algorithm	6
9	3	B3 - Weather forecasts	M	27	Vehicle Technology	Other	0	7	8	Algorithm	2
10	4	A1 - Autonomous driving	F	20	Health Care	na	0	na	10	Human Expert	6
11	4	A1 - Autonomous driving	M	24	Business	na	1	na	10	Human Expert	6
12	4	A1 - Autonomous driving	F	21	Health Care	na	0	na	8	Human Expert	2
13	4	A1 - Autonomous driving	F	25	Business	na	1	na	10	Algorithm	2
14	5	A2 - MRI scans	M	21	Vehicle Technology	German	0	5	10	Algorithm	6
15	5	A2 - MRI scans	M	20	Business	German	0	1	10	Algorithm	6
16	5	A2 - MRI scans	M	20	Business	German	0	1	10	Algorithm	2
17	6	A3 - Criminal case files	M	26	Vehicle Technology	German	3	7	10	Algorithm	2
18	6	A3 - Criminal case files	F	25	Vehicle Technology	German	0	5	10	Human Expert	6
19	6	A3 - Criminal case files	M	27	Business	Other	2	6	10	Human Expert	6
20	6	A3 - Criminal case files	M	25	Business	German	2	6	8	Algorithm	6
21	7	B1 - Dating service	F	22	Health Care	Other	1	3	8	Algorithm	6
22	7	B1 - Dating service	F	22	Health Care	German	0	3	8	Human Expert	6
23	7	B1 - Dating service	M	24	Vehicle Technology	German	1	7	7	Algorithm	6
24	7	B1 - Dating service	F	23	Vehicle Technology	German	0	7	7	Human Expert	6
25	8	B2 - Selection of recipes	F	24	Business	German	0	5	5	Algorithm	6
26	8	B2 - Selection of recipes	M	22	Vehicle Technology	German	0	5	7	Algorithm	6
27	8	B2 - Selection of recipes	M	21	Business	German	1	5	8	Human Expert	6
28	9	A1 - Autonomous driving	M	22	Health Care	German	1	5	10	Algorithm	6
29	9	A1 - Autonomous driving	M	20	Health Care	German	0	5	8	Algorithm	6
30	9	A1 - Autonomous driving	M	22	Vehicle Technology	German	3	6	10	Algorithm	6
31	9	A1 - Autonomous driving	M	22	Vehicle Technology	German	2	5	10	Human Expert	2
32	10	B2 - Selection of recipes	M	23	Vehicle Technology	Other	1	6	8	Human Expert	2
33	10	B2 - Selection of recipes	M	23	Vehicle Technology	Other	0	5	2	Algorithm	6
34	10	B2 - Selection of recipes	M	24	Vehicle Technology	Other	0	5	7	Algorithm	2
35	10	B2 - Selection of recipes	F	24	Business	Other	2	1	8	Human Expert	6
36	11	B1 - Dating service	M	23	Vehicle Technology	German	0	8	10	Algorithm	2
37	11	B1 - Dating service	M	22	Vehicle Technology	German	0	3	3	Algorithm	6
38	11	B1 - Dating service	M	28	Vehicle Technology	German	3	12	8	Algorithm	6
39	11	B1 - Dating service	F	24	Business	German	0	3	9	Human Expert	2
40	12	A2 - MRI scans	M	27	Vehicle Technology	German	0	5	8	Human Expert	2
41	12	A2 - MRI scans	F	26	Health Care	German	0	3	10	Algorithm	6
42	12	A2 - MRI scans	F	27	Health Care	Other	0	1	10	Human Expert	6
43	12	A2 - MRI scans	M	21	Vehicle Technology	German	2	7	10	Human Expert	6
44	13	B1 - Dating service	F	20	Business	German	0	3	8	Algorithm	2
45	14	A3 - Criminal case files	F	24	Health Care	Other	1	5	10	Human Expert	6
46	14	A3 - Criminal case files	F	23	Health Care	Other	0	5	10	Human Expert	6
47	14	A3 - Criminal case files	F	26	Health Care	German	0	5	9	Human Expert	2
48	14	A3 - Criminal case files	M	21	Business	German	2	5	8	Algorithm	6
49	15	B1 - Dating service	M	21	Business	German	1	3	7	Algorithm	6
50	15	B1 - Dating service	M	27	Vehicle Technology	German	2	9	4	Algorithm	6
51	15	B1 - Dating service	M	27	Vehicle Technology	German	1	9	3	Algorithm	6
52	15	B1 - Dating service	M	23	Business	German	0	3	8	Human Expert	6
53	16	A3 - Criminal case files	M	21	Business	German	0	5	8	Human Expert	6
54	16	A3 - Criminal case files	M	21	Business	German	0	4	10	Human Expert	2
55	16	A3 - Criminal case files	M	23	Business	German	0	2	10	Human Expert	2
56	17	A2 - MRI scans	M	18	Vehicle Technology	German	0	1	6	Algorithm	6
57	17	A2 - MRI scans	M	18	Vehicle Technology	German	0	1	10	Human Expert	2
58	17	A2 - MRI scans	M	21	Vehicle Technology	German	0	1	10	Algorithm	6
59	17	A2 - MRI scans	M	19	Vehicle Technology	German	2	1	10	Human Expert	6
60	18	A1 - Autonomous driving	M	22	Vehicle Technology	German	2	6	8	Algorithm	6
61	18	A1 - Autonomous driving	M	28	Business	Other	0	3	9	Human Expert	6
62	18	A1 - Autonomous driving	M	18	Vehicle Technology	German	0	1	7	Algorithm	2
63	18	A1 - Autonomous driving	F	27	Business	Other	0	3	8	Algorithm	6
64	19	B2 - Selection of recipes	Other	22	Vehicle Technology	German	0	6	8	Algorithm	6
65	19	B2 - Selection of recipes	M	19	Vehicle Technology	German	0	3	4	Algorithm	6
66	19	B2 - Selection of recipes	M	22	Business	German	1	5	9	Algorithm	6
67	19	B2 - Selection of recipes	M	21	Business	Other	0	5	10	Human Expert	2
68	20	A2 - MRI scans	F	20	Business	German	0	3	10	Algorithm	6
69	20	A2 - MRI scans	F	23	Business	German	0	3	10	Algorithm	6
70	20	A2 - MRI scans	M	21	Vehicle Technology	German	0	7	9	Human Expert	2
71	20	A2 - MRI scans	F	20	Business	German	0	3	10	Human Expert	2
72	21	B3 - Weather forecasts	Other	25	Business	German	0	3	3	Algorithm	6
73	21	B3 - Weather forecasts	M	28	Business	German	0	3	1	Algorithm	2
74	21	B3 - Weather forecasts	F	20	Vehicle Technology	German	0	2	9	Algorithm	6
75	21	B3 - Weather forecasts	F	23	Business	Other	0	1	2	Algorithm	6
76	22	B2 - Selection of recipes	M	24	Business	German	0	5	9	Algorithm	6
77	22	B2 - Selection of recipes	F	23	Business	German	0	6	9	Human Expert	6
78	23	B2 - Selection of recipes	M	28	Business	German	1	1	9	Algorithm	6
79	23	B2 - Selection of recipes	F	25	Business	German	1	7	10	Algorithm	6
80	23	B2 - Selection of recipes	M	21	Business	German	0	3	8	Algorithm	2
81	24	B3 - Weather forecasts	M	27	Vehicle Technology	German	1	1	5	Algorithm	2
82	24	B3 - Weather forecasts	M	22	Business	German	0	6	7	Algorithm	6
83	24	B3 - Weather forecasts	M	23	Health Care	German	2	7	8	Algorithm	6
84	24	B3 - Weather forecasts	M	23	Business	German	0	4	7	Human Expert	6
85	25	B1 - Dating service	M	23	Vehicle Technology	Other	1	4	5	Human Expert	6
86	25	B1 - Dating service	M	23	Business	Other	0	5	10	Algorithm	2
87	26	A1 - Autonomous driving	F	22	Business	German	0	3	10	Human Expert	6
88	26	A1 - Autonomous driving	F	22	Business	German	0	2	8	Human Expert	2
89	26	A1 - Autonomous driving	M	22	Business	German	0	2	10	Human Expert	6
90	27	A3 - Criminal case files	F	22	Health Care	German	0	3	9	Algorithm	6
91	27	A3 - Criminal case files	M	24	Business	German	1	5	4	Algorithm	6
92	27	A3 - Criminal case files	M	20	Vehicle Technology	German	0	5	8	Algorithm	2
93	27	A3 - Criminal case files	F	23	Vehicle Technology	German	1	7	10	Algorithm	6
94	28	A1 - Autonomous driving	F	19	Health Care	German	0	1	8	Algorithm	6
95	28	A1 - Autonomous driving	F	23	Business	German	0	9	8	Human Expert	6
96	28	A1 - Autonomous driving	M	26	Vehicle Technology	German	2	9	10	Human Expert	6
97	29	B2 - Selection of recipes	F	27	Business	German	1	5	10	Human Expert	6
98	29	B2 - Selection of recipes	M	26	Business	German	2	7	8	Algorithm	2
99	29	B2 - Selection of recipes	F	25	Health Care	German	0	5	8	Human Expert	2
100	29	B2 - Selection of recipes	M	22	Vehicle Technology	German	0	5	10	Algorithm	6
101	30	A2 - MRI scans	F	35	Business	German	2	7	10	Algorithm	6
102	30	A2 - MRI scans	F	24	Vehicle Technology	German	3	7	7	Human Expert	6
103	30	A2 - MRI scans	F	29	Business	German	0	3	10	Human Expert	6
104	31	A3 - Criminal case files	F	21	Business	German	0	5	10	Algorithm	6
105	31	A3 - Criminal case files	M	23	Vehicle Technology	German	1	6	4	Human Expert	6
106	31	A3 - Criminal case files	M	21	Vehicle Technology	German	2	7	7	Human Expert	6
107	32	B1 - Dating service	F	29	Business	German	0	1	8	Algorithm	6
108	32	B1 - Dating service	M	31	Vehicle Technology	German	2	10	6	Algorithm	2
109	32	B1 - Dating service	F	28	Business	Other	0	7	3	Human Expert	6
110	32	B1 - Dating service	F	24	Business	Other	0	7	5	Algorithm	6
111	33	B3 - Weather forecasts	F	21	Business	German	1	7	7	Algorithm	2
112	33	B3 - Weather forecasts	F	22	Business	German	1	5	3	Algorithm	6
113	33	B3 - Weather forecasts	F	20	Business	German	0	3	2	Human Expert	6
114	33	B3 - Weather forecasts	M	25	Vehicle Technology	German	0	3	5	Human Expert	6
115	34	A1 - Autonomous driving	M	25	Vehicle Technology	Other	0	7	8	Algorithm	2
116	34	A1 - Autonomous driving	M	25	Business	German	2	7	10	Algorithm	2
117	34	A1 - Autonomous driving	F	21	Business	German	1	2	8	Algorithm	6
118	34	A1 - Autonomous driving	M	20	Business	German	0	3	8	Algorithm	2
119	35	A3 - Criminal case files	F	28	Vehicle Technology	German	0	2	9	Human Expert	2
120	35	A3 - Criminal case files	M	27	Vehicle Technology	German	1	2	9	Algorithm	6
121	35	A3 - Criminal case files	M	28	Vehicle Technology	German	0	5	8	Human Expert	2
122	35	A3 - Criminal case files	M	23	Vehicle Technology	German	0	5	10	Algorithm	2
123	36	A2 - MRI scans	F	21	Health Care	German	0	5	10	Algorithm	2
124	36	A2 - MRI scans	M	23	Vehicle Technology	German	2	7	8	Algorithm	6
125	36	A2 - MRI scans	M	26	Vehicle Technology	German	4	7	8	Human Expert	6
126	37	B3 - Weather forecasts	M	24	Business	German	1	5	5	Algorithm	2
127	37	B3 - Weather forecasts	F	28	Health Care	German	0	5	8	Algorithm	2
128	37	B3 - Weather forecasts	M	21	Vehicle Technology	German	1	6	9	Algorithm	6
129	37	B3 - Weather forecasts	M	26	Business	Other	2	5	5	Human Expert	6
130	38	B2 - Selection of recipes	F	21	Health Care	German	0	5	8	Human Expert	6
131	38	B2 - Selection of recipes	M	24	Business	German	more than 5	9	7	Human Expert	6
132	38	B2 - Selection of recipes	F	22	Business	Other	3	3	9	Algorithm	6
133	39	B1 - Dating service	M	20	Vehicle Technology	German	0	1	4	Algorithm	6
134	39	B1 - Dating service	M	25	Vehicle Technology	Other	1	9	8	Algorithm	6
135	39	B1 - Dating service	M	24	Vehicle Technology	Other	0	8	6	Algorithm	6
136	40	A1 - Autonomous driving	M	27	Business	Other	1	7	9	Human Expert	2
137	40	A1 - Autonomous driving	M	25	Vehicle Technology	Other	0	3	10	Human Expert	6
138	40	A1 - Autonomous driving	M	27	Vehicle Technology	German	0	8	7	Algorithm	6
139	41	B1 - Dating service	M	27	Vehicle Technology	German	0	11	7	Algorithm	2
140	41	B1 - Dating service	M	23	Business	German	0	9	0	Algorithm	2
141	42	A2 - MRI scans	M	21	Business	German	0	1	10	Algorithm	2
142	42	A2 - MRI scans	M	21	Vehicle Technology	German	0	2	10	Human Expert	6
143	42	A2 - MRI scans	M	20	Business	German	0	1	10	Algorithm	2

## Sheet: Summary
	n	Gravity (mean)	Decisions for Algorithm	Decisions for Human Expert
A1 - Autonomous driving	25	8.88	13	12
A2 - MRI scans	24	9.41667	13	11
A3 - Criminal case files	22	8.68182	10	12
B1 - Dating service	24	6.33333	18	6
B2 - Selection of recipes	23	7.86957	14	9
B3 - Weather forecasts	25	5.52	19	6
A	71	9	36	35
B	72	6.54167	51	21
Mean Payment	4.74126

## Sheet: Subjects
		Faculty			Total		Sex			Total
		Vehicle Technology	Health Care	Business			Male	Female	Other
	A1 - Autonomous driving	8	5	12	25		16	9	0	25
	A2 - MRI scans	12	3	9	24		15	9	0	24
	A3 - Criminal case files	10	4	8	22		14	8	0	22
	B1 - Dating service	13	2	9	24		16	8	0	24
	B2 - Selection of recipes	7	2	14	23		14	8	1	23
	B3 - Weather forecasts	10	2	13	25		16	8	1	25
	Total	60	18	65	143		91	50	2	143
